# Supplementary material for: Austromesocypris bluffensis sp. n. (Crustacea, Ostracoda, Cypridoidea, Scottiinae) from subterranean aquatic habitats in Tasmania, with a key to world species of the subfamily
Source: Zookeys. 2012 Aug 17;(215):1–31. doi: 10.3897/zookeys.215.2987 (PMC3428786; doi:10.3897/zookeys.215.2987)
Supplement: XML Treatment for Austromesocypris [file zookeys.215.2987-treatment1.xml]

<!DOCTYPE tp:taxon-treatment
  PUBLIC "-//TaxonX//DTD Taxonomic Treatment Publishing DTD v0 20100105//EN" "tax-treatment-NSO.dtd">
<tp:taxon-treatment xmlns:tp="http://www.plazi.org/taxpub"><tp:treatment-meta><mixed-citation publication-type="journal"><person-group><name><surname>Karanovic</surname><given-names>Ivana</given-names></name><name><surname>Eberhard</surname><given-names>Stefan</given-names></name><name><surname>Perina</surname><given-names>Giulia</given-names></name></person-group><article-title>
                    <italic>Austromesocypris bluffensis</italic> sp. n. (Crustacea, Ostracoda, Cypridoidea, Scottiinae) from subterranean aquatic habitats in Tasmania, with a key to world species of the subfamily
                </article-title><source>Zookeys</source><day>17</day><month>8</month><year>2012</year><volume>2012</volume><issue>215</issue><fpage>1</fpage><lpage>31</lpage><pub-id pub-id-type="doi">10.3897/zookeys.215.2987</pub-id></mixed-citation></tp:treatment-meta><tp:nomenclature><label>Genus</label><tp:taxon-name>
                            <tp:taxon-name-part taxon-name-part-type="genus">Austromesocypris</tp:taxon-name-part>
                        <object-id xmlns:xlink="http://www.w3.org/1999/xlink" xlink:type="simple">http://species-id.net/wiki/Austromesocypris</object-id>
								</tp:taxon-name><tp:taxon-authority>Martens, De Deckker and Rossetti, 2004</tp:taxon-authority></tp:nomenclature><tp:treatment-sec sec-type="Type species"><title>Type species.</title><p><italic><tp:taxon-name>Austromesocypris berentsae</tp:taxon-name></italic> Martens, De Deckker and Rossetti, 2004; original designation.</p></tp:treatment-sec><tp:treatment-sec sec-type="Other species"><title>Other species.</title><p><italic><tp:taxon-name>Austromesocypris australiensis</tp:taxon-name></italic> (De Deckker, 1983); <italic><tp:taxon-name>Austromesocypris bluffensis</tp:taxon-name></italic> sp. n.; <italic><tp:taxon-name>Austromesocypris tasmaniensis</tp:taxon-name></italic> (De Deckker, 1983)</p></tp:treatment-sec></tp:taxon-treatment>
