# Supplementary material for: Austromesocypris bluffensis sp. n. (Crustacea, Ostracoda, Cypridoidea, Scottiinae) from subterranean aquatic habitats in Tasmania, with a key to world species of the subfamily
Source: Zookeys. 2012 Aug 17;(215):1–31. doi: 10.3897/zookeys.215.2987 (PMC3428786; doi:10.3897/zookeys.215.2987)
Supplement: XML Treatment for Austromesocypris [file zookeys.215.2987-treatment3.xml]

<!DOCTYPE tp:taxon-treatment
  PUBLIC "-//TaxonX//DTD Taxonomic Treatment Publishing DTD v0 20100105//EN" "tax-treatment-NSO.dtd">
<tp:taxon-treatment xmlns:tp="http://www.plazi.org/taxpub"><tp:treatment-meta><mixed-citation publication-type="journal"><person-group><name><surname>Karanovic</surname><given-names>Ivana</given-names></name><name><surname>Eberhard</surname><given-names>Stefan</given-names></name><name><surname>Perina</surname><given-names>Giulia</given-names></name></person-group><article-title>
                    <italic>Austromesocypris bluffensis</italic> sp. n. (Crustacea, Ostracoda, Cypridoidea, Scottiinae) from subterranean aquatic habitats in Tasmania, with a key to world species of the subfamily
                </article-title><source>Zookeys</source><day>17</day><month>8</month><year>2012</year><volume>2012</volume><issue>215</issue><fpage>1</fpage><lpage>31</lpage><pub-id pub-id-type="doi">10.3897/zookeys.215.2987</pub-id></mixed-citation></tp:treatment-meta><tp:nomenclature><tp:taxon-name>
                            <tp:taxon-name-part taxon-name-part-type="genus">Austromesocypris</tp:taxon-name-part>
                        </tp:taxon-name><tp:taxon-status xmlns:xlink="http://www.w3.org/1999/xlink" xlink:type="simple">sp.</tp:taxon-status><xref ref-type="fig" rid="F8">Figures 8C</xref><xref ref-type="fig" rid="F12">12</xref></tp:nomenclature><tp:treatment-sec sec-type="Material examined"><title>Material examined.</title><p>One juvenile female (A-7 or A-8) (TMAG 6207), Damper Cave, Precipitous Bluff, <named-content xmlns:xlink="http://www.w3.org/1999/xlink" content-type="dwc:verbatimCoordinates" xlink:type="simple">43°30'S, 146°35'E</named-content>, 90 km SW of Hobart, Tasmania, Australia, Tributary stream 20 m inside entrance, 14 May 2011 (dissected on one slide), collected by R. and S. Eberhard, G. Perina, S. Catomore</p></tp:treatment-sec><tp:treatment-sec sec-type="Descriptive notes"><title>Descriptive notes.</title><p>Triangular shell (<xref ref-type="fig" rid="F8">Figs 8C</xref>, <xref ref-type="fig" rid="F12">12A</xref>) with left valve overlapping right one. Anterior and posterior margins rounded with long marginal hair-like setae. Surface not highly hirsute. Length 0.58 mm. UR (<xref ref-type="fig" rid="F12">Fig. 12B</xref>) with anterior margin sparsely covered with strong setulae (same on both rami). Posterior seta pappose and only 1/3 length of posterior claws. Both claws strongly serrated; posterior one only slightly shorter. Anterior seta pappose and longer than anterior claw.</p><fig id="F12" position="float" orientation="portrait"><label>Figure 12.</label><caption><p><italic><tp:taxon-name>Austromesocypris</tp:taxon-name></italic> sp.: <bold>A</bold> shell, external view from the right side <bold>B</bold> UR. Scales = 0.1 mm.</p></caption><graphic xmlns:xlink="http://www.w3.org/1999/xlink" xlink:href="ZooKeys-215-001-g012.jpg" position="float" orientation="portrait" xlink:type="simple"/></fig></tp:treatment-sec><tp:treatment-sec sec-type="Remarks"><title>Remarks.</title><p>This species is assigned to the genus <italic><tp:taxon-name>Austromesocypris</tp:taxon-name></italic> Martens, De Deckker &amp; Rossetti, 2004 based on the appearance of the UR. The undescribed female <!--PageBreak-->was probably a late juvenile (A-7 or A-8), as indicated by the well-developed appendages (including the 6-segmented A1). However, the setae on the L6 and L7 had a swollen base and the oviducts, as well as the entire genital field, were undeveloped. Until now, no <tp:taxon-name>Scottiinae</tp:taxon-name> were known with such a triangular and asymmetrical carapace shape. An unnamed fossil species, <italic><tp:taxon-name>Mesocypris</tp:taxon-name></italic> sp., from the Pulbeena Swamp in Tasmania (De Deckker 1982) also has a highly arched carapace, but the posterior margin in this species is broader and the LV is not higher than the RV.</p></tp:treatment-sec><tp:treatment-sec sec-type="Associated fauna"><title>Associated fauna.</title><p>Other taxa collected in the Damper Cave samples included: a) <tp:taxon-name>Copepoda</tp:taxon-name> (<italic><tp:taxon-name>Diacyclops cryonastes</tp:taxon-name></italic> Morton, 1985), <tp:taxon-name>Amphipoda</tp:taxon-name> (<tp:taxon-name>Paramelitidae</tp:taxon-name>), <tp:taxon-name>Isopoda</tp:taxon-name> (<tp:taxon-name>Styloniscidae</tp:taxon-name>), <tp:taxon-name>Oligochaeta</tp:taxon-name> (<tp:taxon-name>Phreodrilidae</tp:taxon-name>), <tp:taxon-name>Gastropoda</tp:taxon-name> (<tp:taxon-name>Hydrobiidae</tp:taxon-name>), <tp:taxon-name>Nematoda</tp:taxon-name>, <tp:taxon-name>Turbellaria</tp:taxon-name> (<tp:taxon-name>Tricladida</tp:taxon-name>), <tp:taxon-name>Diptera</tp:taxon-name>, <tp:taxon-name>Plecoptera</tp:taxon-name>, and <tp:taxon-name>Ephemeroptera</tp:taxon-name> from the main stream Site; and b) <tp:taxon-name>Isopoda</tp:taxon-name> (<tp:taxon-name>Janiridae</tp:taxon-name>: <italic><tp:taxon-name>Heterias</tp:taxon-name></italic> sp.) from the stalactite drip Site E.</p></tp:treatment-sec><tp:treatment-sec><!--Section generated to contain objects referenced in tp:taxon-treatment.--><fig id="F8" position="float" orientation="portrait"><label>Figure 8.</label><caption><p><bold>A, B</bold> <italic><tp:taxon-name>Austromesocypris bluffensis</tp:taxon-name></italic> (Holotype) <bold>C</bold> <italic><tp:taxon-name>Austromesocypris</tp:taxon-name></italic> sp. <bold>A</bold> shell, view from the right side <bold>B, C</bold> shell, view from the left side.</p></caption><graphic xmlns:xlink="http://www.w3.org/1999/xlink" xlink:href="ZooKeys-215-001-g008.jpg" position="float" orientation="portrait" xlink:type="simple"/></fig></tp:treatment-sec></tp:taxon-treatment>
